# Supplementary material for: AcMYB176-Regulated AcCHS5 Enhances Salt Tolerance in Areca catechu by Modulating Flavonoid Biosynthesis and Reactive Oxygen Species Scavenging
Source: Int J Mol Sci. 2025 Mar 30;26(7):3216. doi: 10.3390/ijms26073216 (PMC11989180; doi:10.3390/ijms26073216)
Supplement: Supplementary file 1 [file ijms-26-03216-s001.zip › Supplementary tables.xlsx]

## Sheet: Table S1
Table S1. CHS family sequences were identified in seven species: A. catechu, A. thaliana, O. sativa, C. nucifera tall, C. nucifera dwarf, P. dactylifera, E. guineensis.
Species	Gene ID
A. catechu	AC05G086230.1
A. catechu	AC05G086290.1
A. catechu	AC05G086370.1
A. catechu	AC07G001270.1
A. catechu	AC10G052970.1
A. catechu	AC11G020520.1
A. catechu	AC12G061680.1
A. thaliana	AT5G13930.1
A. thaliana	AT5G17890.1
A. thaliana	AT5G40090.1
A. thaliana	AT4G16860.1
A. thaliana	AT4G16920.8
A. thaliana	AT4G16950.1
A. thaliana	AT5G18350.1
A. thaliana	AT4G16900.1
A. thaliana	AT4G16960.1
A. thaliana	AT4G16890.1
A. thaliana	AT4G19500.1
A. thaliana	AT1G17610.2
A. thaliana	AT4G16940.5
O. sativa	Os11t0530600-01
O. sativa	Os07t0214900-01
O. sativa	Os11t0566800-01
C. nucifera tall	GZ12G0234890.1
C. nucifera tall	GZ07G0167740.1
C. nucifera tall	GZ01G0005140.1
C. nucifera tall	GZ01G0013790.1
C. nucifera tall	GZ07G0167730.1
C. nucifera tall	GZ04G0095400.1
C. nucifera tall	GZ04G0095420.1
C. nucifera tall	GZ03G0058010.1
C. nucifera tall	GZ04G0095370.1
C. nucifera tall	GZ04G0095390.1
C. nucifera tall	GZ04G0095430.1
C. nucifera tall	GZ04G0095410.1
C. nucifera tall	GZ04G0095380.1
C. nucifera dwarf	AZ07G0156940.1
C. nucifera dwarf	AZ12G0221420.1
C. nucifera dwarf	AZ07G0156950.1
C. nucifera dwarf	AZ01G0004910.1
C. nucifera dwarf	AZ01G0013200.1
C. nucifera dwarf	AZ04G0088910.1
C. nucifera dwarf	AZ04G0088930.1
C. nucifera dwarf	AZ04G0088950.1
C. nucifera dwarf	AZ04G0088920.1
C. nucifera dwarf	AZ04G0088940.1
P. dactylifera	XM_008798885.3
P. dactylifera	XM_008810587.3
P. dactylifera	XM_008809970.3
P. dactylifera	XM_008810589.3
P. dactylifera	XM_008780531.2
P. dactylifera	XM_008782591.2
P. dactylifera	XM_008814523.3
E. guineensis	XP_010907554.1
E. guineensis	XP_010929491.1
E. guineensis	XP_010942344.1
E. guineensis	XP_010908134.1
E. guineensis	XP_010908135.1
E. guineensis	XP_010909688.1
E. guineensis	XP_010910437.1
E. guineensis	XP_010910482.1
E. guineensis	XP_010920893.1
E. guineensis	XP_010910945.2
E. guineensis	XP_010916792.1
E. guineensis	XP_010916088.1

## Sheet: Table S2
Tabel S2. Top 100 positively and negatively correlated gene pairs between MYB transcription factors and flavonoid biosynthesis genes in A. catechu
Seq1	Seq2	Cor
AcCHS1	AcMYB176	0.997694
AcCHS5	AcMYB176	0.996787
AcANS1	AcMYB114	0.996633
AcPAL1	AcMYB224	0.996086
AcF3H3	AcMYB46	0.995602
AcANR1	AcMYB1	0.993257
AcCHS4	AcMYB114	0.993015
AcCHS7	AcMYB114	0.992758
AcDFR3	AcMYB224	0.992637
AcDFR3	AcMYB61	0.99226
AcLAR1	AcMYB120	0.9921
AcCHI2	AcMYB224	0.991933
AcCHI2	AcMYB1	0.991663
AcLAR1	AcMYB114	0.991374
AcC4H3	AcMYB114	0.99128
AcCHS4	AcMYB120	0.991146
AcCHI3	AcMYB114	0.990683
AcCHS1	AcMYB3	0.990349
AcANS1	AcMYB120	0.990304
AcDFR1	AcMYB120	0.989694
AcCHS4	AcMYB61	0.989672
AcCHS3	AcMYB176	0.989633
AcCHS6	AcMYB114	0.988831
AcANS4	AcMYB2	0.988729
AcF3'H2	AcMYB120	0.988333
AcCHS3	AcMYB3	0.988289
AcC4H3	AcMYB120	0.988287
AcF3'H2	AcMYB75	0.987424
AcDFR3	AcMYB1	0.987356
AcCHI3	AcMYB120	0.987131
Ac4CL2	AcMYB1	0.987073
AcF3'H2	AcMYB72	0.986961
AcCHS7	AcMYB120	0.98691
AcCHS5	AcMYB3	0.986183
AcF3'H2	AcMYB114	0.98565
AcANR2	AcMYB72	0.985102
Ac4CL2	AcMYB120	0.984713
Ac4CL2	AcMYB224	0.984677
AcF3H3	AcMYB208	0.984643
AcPAL1	AcMYB1	0.984135
AcCHS6	AcMYB120	0.984119
AcANR2	AcMYB120	0.984056
AcC4H3	AcMYB61	0.983861
AcLAR1	AcMYB61	0.9836
AcANR1	AcMYB224	0.982933
AcANR2	AcMYB114	0.982822
AcANS1	AcMYB107	0.98281
AcPAL1	AcMYB61	0.982798
AcANR2	AcMYB75	0.982718
AcC4H3	AcMYB107	0.982546
AcCHI2	AcMYB61	0.982419
AcCHI3	AcMYB61	0.982381
AcANS4	AcMYB154	0.982274
AcDFR3	AcMYB120	0.982194
AcANS2	AcMYB120	0.981788
AcDFR3	AcMYB114	0.981277
AcDFR1	AcMYB114	0.981232
AcCHI3	AcMYB224	0.981012
AcDFR1	AcMYB72	0.980988
Ac4CL2	AcMYB114	0.980916
AcCHS7	AcMYB61	0.980794
AcANS4	AcMYB138	0.980212
AcCHI3	AcMYB1	0.980051
AcCHS1	AcMYB44	0.979401
AcCHI2	AcMYB120	0.979148
AcPAL1	AcMYB120	0.979119
AcCHS7	AcMYB224	0.979017
AcANS2	AcMYB114	0.978783
AcDFR1	AcMYB75	0.978631
AcCHS4	AcMYB107	0.978376
AcCHS3	AcMYB44	0.977584
Ac4CL2	AcMYB61	0.977528
AcANR1	AcMYB61	0.977374
AcF3H3	AcMYB206	0.97735
AcANS2	AcMYB72	0.977288
AcCHI2	AcMYB114	0.977074
AcLAR1	AcMYB72	0.976807
AcANS1	AcMYB61	0.976178
AcC4H4	AcMYB177	0.976086
AcCHS3	AcMYB159	0.975995
AcCHS7	AcMYB1	0.975345
AcPAL2	AcMYB224	0.974846
AcF3'H2	AcMYB61	0.974832
AcCHS5	AcMYB44	0.974712
AcANS2	AcMYB78	0.973891
AcLAR1	AcMYB75	0.973437
AcCHS3	AcMYB11	0.972668
AcLAR1	AcMYB107	0.972192
AcF3'H4	AcMYB46	0.972107
AcANR1	AcMYB120	0.971832
AcANS2	AcMYB75	0.970997
AcF3'H2	AcMYB1	0.970889
AcPAL1	AcMYB114	0.970706
AcCHI3	AcMYB75	0.970657
AcC4H7	AcMYB214	0.969972
AcF3H1	AcMYB176	0.969917
AcANR2	AcMYB61	0.969443
AcC4H3	AcMYB224	0.969257
AcCHS1	AcMYB11	0.969073
AcCHI3	AcMYB72	0.968698
AcCHS7	AcMYB127	-0.69955
AcCHI3	AcMYB126	-0.69978
AcF3'5'H2	AcMYB98	-0.69994
AcC4H7	AcMYB34	-0.70001
AcF3'5'H4	AcMYB145	-0.70266
Ac4CL2	AcMYB126	-0.7031
AcANS4	AcMYB237	-0.70324
AcF3'H1	AcMYB9	-0.70519
AcPAL2	AcMYB250	-0.70684
AcC4H3	AcMYB34	-0.70733
Ac4CL3	AcMYB119	-0.70744
AcDFR4	AcMYB224	-0.70792
AcC4H5	AcMYB38	-0.70997
AcCHS7	AcMYB34	-0.71249
AcCHI3	AcMYB34	-0.71291
AcC4H1	AcMYB98	-0.71389
AcANR1	AcMYB34	-0.7146
AcC4H2	AcMYB126	-0.71583
AcC4H1	AcMYB41	-0.71681
AcF3'5'H3	AcMYB42	-0.71733
AcCHI1	AcMYB257	-0.71767
AcDFR4	AcMYB58	-0.71846
AcANS2	AcMYB126	-0.71927
AcANR1	AcMYB126	-0.71945
AcC4H1	AcMYB38	-0.71965
AcANR2	AcMYB126	-0.72237
AcDFR2	AcMYB103	-0.723
AcDFR4	AcMYB134	-0.72452
Ac4CL2	AcMYB34	-0.72468
AcDFR2	AcMYB79	-0.72727
AcDFR3	AcMYB34	-0.7276
AcANS3	AcMYB85	-0.7338
AcF3'H2	AcMYB126	-0.73416
AcPAL2	AcMYB126	-0.73589
AcF3'5'H2	AcMYB250	-0.7378
AcF3'5'H4	AcMYB181	-0.73959
AcC4H7	AcMYB98	-0.73978
AcC4H6	AcMYB39	-0.74158
AcC4H6	AcMYB89	-0.74232
AcCHI2	AcMYB34	-0.74449
AcF3'H4	AcMYB34	-0.74601
AcDFR1	AcMYB126	-0.75318
AcF3'H1	AcMYB228	-0.75594
AcC4H5	AcMYB250	-0.76499
AcF3'H1	AcMYB212	-0.76531
AcDFR4	AcMYB32	-0.77071
AcDFR4	AcMYB112	-0.77505
AcC4H2	AcMYB34	-0.77927
AcPAL1	AcMYB34	-0.78543
AcC4H5	AcMYB257	-0.78845
AcF3H3	AcMYB34	-0.78896
Ac4CL1	AcMYB237	-0.7896
AcF3'5'H1	AcMYB103	-0.79331
AcDFR4	AcMYB192	-0.79512
AcDFR2	AcMYB142	-0.80079
AcDFR4	AcMYB95	-0.80106
Ac4CL4	AcMYB39	-0.8026
AcC4H1	AcMYB34	-0.80281
AcC4H7	AcMYB250	-0.8051
AcF3'5'H3	AcMYB103	-0.80538
Ac4CL6	AcMYB103	-0.807
AcPAL2	AcMYB34	-0.81202
AcDFR4	AcMYB161	-0.81708
AcDFR4	AcMYB248	-0.81822
Ac4CL3	AcMYB195	-0.82302
AcCHI1	AcMYB126	-0.82816
AcDFR4	AcMYB214	-0.83418
Ac4CL3	AcMYB25	-0.83446
AcDFR4	AcMYB182	-0.83588
AcDFR1	AcMYB257	-0.83646
AcANS2	AcMYB257	-0.83879
Ac4CL3	AcMYB51	-0.84381
AcANR1	AcMYB257	-0.84903
AcF3'H1	AcMYB244	-0.84908
AcC4H2	AcMYB257	-0.84938
AcANR2	AcMYB257	-0.85093
AcC4H1	AcMYB250	-0.8526
AcDFR2	AcMYB145	-0.85336
AcF3'H2	AcMYB257	-0.85537
AcF3'5'H3	AcMYB237	-0.85859
AcDFR4	AcMYB124	-0.85967
Ac4CL2	AcMYB257	-0.86205
AcC4H6	AcMYB103	-0.86233
AcF3'5'H2	AcMYB257	-0.86582
AcLAR1	AcMYB257	-0.86676
AcCHS4	AcMYB257	-0.86822
AcCHI2	AcMYB257	-0.87991
AcCHS6	AcMYB257	-0.88133
AcDFR4	AcMYB203	-0.88476
AcDFR3	AcMYB257	-0.88492
AcDFR4	AcMYB180	-0.89111
AcANS1	AcMYB257	-0.89126
AcC4H1	AcMYB257	-0.8914
AcPAL1	AcMYB257	-0.89617
AcCHS7	AcMYB257	-0.90244
AcCHI3	AcMYB257	-0.90391
AcPAL2	AcMYB257	-0.92038
Ac4CL4	AcMYB103	-0.92062
AcC4H3	AcMYB257	-0.9266
AcF3'5'H4	AcMYB257	-0.94539
Note: identified by Pearson correlation analysis (Benjamini-Hochberg corrected p < 0.05)

## Sheet: Table S3
Table S3. Real - time fluorescence quantitative(qRT-PCR) primer names and sequences
Primer Name	Gene Name	Gene ID	Primer Sequence (5'→3')
AcCHS1-F	AcCHS1	AC05G086230	TTCTATTCGCAAGGCACA
AcCHS1-R			CTCCAGGATTTCTCGGT
AcCHS2-F	AcCHS2	AC05G086290	CAAGTCCCCACCATTATCT
AcCHS2-R			CTTCCTCATCTCGTCCATT
AcCHS3-F	AcCHS3	AC05G086370	CATACATTCTATTCGCAAGG
AcCHS3-R			AGTCTGGGTAGGGTGCTCTG
AcCHS4-F	AcCHS4	AC07G001270	TTCTATTCGCAAGGCACA
AcCHS4-R			CTCCAGGATTTCTCGGT
AcCHS5-F	AcCHS5	AC10G052970	GGCTCGTGTTCCTTGTGGT
AcCHS5-R			TTCAGTAGGTGGAAGGTAA
AcCHS6-F	AcCHS6	AC11G020520	CGACCGCTCTTCCAACTC
AcCHS6-R			TATCAGCCCAGGCACATC
AcCHS7-F	AcCHS7	AC12G061680	TTCGTAAGGCTCAGAGGGG
AcCHS7-R			TGCGGATCATTGATTGTTC
Actin-F	β-Actin	AC03G022670	GTATCGTGCTTGATTCTGG
Actin-R			GCTACTCTTGGCTGTCTCC

## Sheet: Table S4
Table S4. Primer Sequences for Gene Amplification
Gene Name	Gene ID	Primer Name	Primer Sequence (5'→3')
AcCHS5	AC10G052970.1	Primer-F-(XbaI)	GCTCTAGAATGTCGATGACCGTGGAGGAGA
		Primer-R-(SpeI)	GACTAGTGCGGGAAGCAATGGGCATGCTG
proAcCHS5		Primer-F-(KpnI)	GGGGTACCGGGCAATGTCGGACCCTACAAATGGA
		Primer-R-(XhoI)	CCGCTCGAGGCTCAAAGAGGAGACTAATAAATAAGA
AcMYB176	AC12G026870.1	Primer-F-(XmaI)	CCCCCCGGGGGGATGGGCAGAGCACCTT
		Primer-R-(XhoI)	CCGCTCGAGCGGTCACCATAGAAACAAAGGCTCAG
AcMYB44	AC03G022770.1	Primer-F-(XmaI)	CCCCCCGGGGGGATGGTGACGGTGAAAGAAGA
		Primer-R-(XhoI)	CCGCTCGAGCGGTCAGTAACAAAACTCTCTACCGTGC
AcMYB3	AC01G057870.1	Primer-F-(EcoRI)	GGAATTCCATGGAACCATATAAGGAGGGG
		Primer-R-(BamHI)	CGGGATCCCGTCAGTAGAAAGTAAGTACTTGATCTTGC
